# Supplementary material for: No significant boron in the hydrated mantle of most subducting slabs
Source: Nat Commun. 2018 Nov 2;9:4602. doi: 10.1038/s41467-018-07064-6 (PMC6214984; doi:10.1038/s41467-018-07064-6)
Supplement: Supplementary file 4 — Supplementary Data 1 [file 41467_2018_7064_MOESM4_ESM.xlsx]

## Sheet: Table for paper
Supplementary Database 1: Electron Microprobe data contained in main text Fig. 2. Analysis points are given in main text Fig. 2 and Supplementary Fig. 1
SAMPLE		SiO2	TiO2	Al2O3	Cr2O3	FeO	MnO	MgO	CaO	Na2O	K2O	TOTAL	MgO+FeO
65984 area 1 serp 2	alt ol	38.8659	-0.00641	0.243521	0.060779	5.98524	-0.03375	36.2974	0.11026	0.047312	0.015016	81.5853	42.2826
65984 area 1 serp1	alt ol	40.1291	-0.03631	0.717424	-0.0242	4.11296	0.011914	37.7876	0.048547	0.077511	0.031534	82.8561	41.9006
65984 area 1 tc 3	alt ol	49.9026	0.015621	0.051045	-0.04393	11.7127	0.042943	23.4591	0.174933	0.3778	0.034375	85.7272	35.1718
65984 area 1 tc 4	alt ol	47.1122	0.07362	0.040576	0.037035	11.9267	0.052922	23.0893	0.188352	0.364702	0.049755	82.9352	35.016
65984 area 1 tc1	alt ol	49.9394	0.07859	0.026683	-0.01422	10.9015	0.031474	23.7292	0.134744	0.420103	0.108327	85.3558	34.6307
65984 area 1_1 ct1	alt ol	32.9236	-0.01869	14.2917	-0.00051	18.722	0.274186	18.3048	0.481974	0.076253	0.048649	85.104	37.0268
65984 area 1_1 trav 2	alt ol	38.7739	0.051721	1.74156	0.002576	5.19439	0.030711	37.0939	0.091047	0.098102	0.022001	83.0999	42.2883
65984 area 1_1 trav 2	alt ol	38.6204	-0.21062	1.61067	-0.01621	4.71456	0.014679	36.1258	0.103579	0.025769	0.043866	81.0325	40.8404
65984 area 1_1 trav 2	alt ol	36.9316	0.017801	3.18877	-0.01871	7.55848	0.023757	34.0118	0.091939	0.06706	0.006333	81.8788	41.5703
65984 area 1_1 trav 2	alt ol	36.569	0.014854	3.47968	0.010665	6.10195	0.038831	34.0529	0.107551	0.070843	0.023078	80.4694	40.1549
65984 area 1_1 trav 2	alt ol	34.532	0.033825	8.99658	0.032707	8.1423	0.021024	29.3475	0.19767	0.056169	0.064721	81.4245	37.4898
65984 area 1_1 trav 2	alt ol	34.8051	-0.03813	10.197	0.024988	19.6476	0.105619	17.8944	0.619299	0.074039	0.065228	83.3951	37.542
65984 area 1_1 trav 2	alt ol	32.1374	-0.00367	13.9562	0.011748	19.9728	0.370322	16.7271	0.570172	0.042031	0.060283	83.8444	36.6999
65984 area 1_1 trav 2	alt ol	32.0124	0.045513	13.4496	-0.01797	20.6667	0.129285	15.8256	0.782694	0.089464	0.102501	83.0858	36.4923
65984 area 1_1 trav 2	alt ol	30.7673	0.027537	12.7828	-0.00634	32.3181	0.083157	9.06574	0.443485	0.207033	0.117094	85.8059	41.3838
65984 area 1_1 trav 2	alt ol	36.1888	0.027887	22.8973	0.003355	18.9136	0.064941	4.54949	7.39464	0.792626	0.091268	90.9239	23.4631
65984 area 2 clay 1	alt ol	38.3317	0.033559	11.6425	0.032098	7.68326	0.051749	22.7571	1.70187	0.423352	0.076327	82.7335	30.4404
65984 area 2 clay 2	alt ol	37.4075	0.037955	11.2793	-0.00158	8.18644	0.080465	22.6708	1.63814	0.375653	0.108275	81.7829	30.8572
65984 area 2 clay 3	alt ol	36.0222	0.067256	10.3323	0.032753	8.48942	0.084521	23.5357	1.35904	0.239062	0.074502	80.2368	32.0251
65984 area 2 trav 1	alt ol	38.3021	-0.00094	10.8807	0.055594	7.62087	0.035399	22.6126	1.59717	0.415394	0.112558	81.6314	30.2335
65984 area 2 trav 1	alt ol	48.4524	0.072317	3.95504	-0.03005	5.50641	0.009706	26.3547	0.625749	0.166358	0.047891	85.1605	31.8611
65984 area 2 trav 1	alt ol	41.2909	-0.05344	6.47691	0.014213	6.88377	0.066166	24.4324	0.797934	0.329733	0.056359	80.2949	31.3162
65984 area 2 trav 1	alt ol	35.6336	0.005412	11.2764	0.03195	8.8828	0.067187	24.0886	0.854699	0.354387	0.077277	81.2723	32.9714
65984 area 3 ct 11 lighter	alt ol	42.3477	-0.00489	6.81256	-0.03637	6.29595	0.093332	26.1975	1.09812	0.176772	0.055981	83.0367	32.4935
65984 area 3 ct 12 lightest	alt ol	32.6779	0.011975	12.4958	0.011077	13.3514	0.026012	23.8695	0.437712	0.089315	0.042489	83.0132	37.2209
65984 area 3 ct 8	alt ol	38.2555	0.145333	10.6199	-0.03288	8.28413	0.087481	22.394	1.26376	0.374249	0.137872	81.5293	30.6781
65984 area 3 serp 2	alt ol	39.7515	-0.04124	0.369872	0.006078	3.01901	0.012613	38.8675	0.081777	0.006877	0.024607	82.0986	41.8865
65984 area 3 serp 3 dark vein	alt ol	38.543	0.039634	7.18837	-0.01999	4.98431	0.058699	30.0797	0.868284	0.172231	0.065679	81.9799	35.064
65984 area 3 serp 4 bright patch	alt ol	37.9319	-0.05755	6.92893	0.035287	7.74143	0.066191	30.375	0.684689	0.146883	0.033062	83.8858	38.1164
65984 area 3 serp1	alt ol	39.4336	-0.01816	0.673028	0.006406	3.44805	0.016557	38.0511	0.178293	0.038555	0.020727	81.8482	41.4992
65984 area 3 trav 2	alt ol	36.0026	0.054251	11.1426	0.019209	9.20214	0.081167	23.8886	1.09743	0.138456	0.062649	81.6891	33.0907
65984 area 3 trav 2	alt ol	36.0938	-0.02568	11.3971	-0.00052	9.91203	0.123604	24.1665	0.993781	0.127871	0.059079	82.8476	34.0785
65984 area 3 trav 2	alt ol	38.132	-0.02907	5.58105	-0.0076	5.65142	0.035907	30.0954	0.679715	0.13338	0.028763	80.301	35.7468
65984 area 3 trav 2	alt ol	39.5991	-0.0474	2.10223	-0.09177	4.09112	-0.0151	35.1993	0.396031	0.056692	0.007892	81.2981	39.2904
65984 area 3 trav 2	alt ol	38.0247	-0.07083	11.0182	-0.04674	8.37624	0.057351	22.4043	1.3409	0.119582	0.066365	81.2901	30.7805
65984 area 3 trav 2	alt ol	32.2625	0.061856	12.6996	-0.01126	6.852	0.04165	28.8808	1.33157	0.191792	0.034386	82.3449	35.7328
65984 area 3 trav 2	alt ol	34.8454	-0.00709	10.8725	0.049307	10.2266	0.096686	23.8496	0.892389	0.110079	0.045374	80.9808	34.0762
65984 area 3 trav 2	alt ol	35.4232	0.131372	11.2824	-0.01344	10.1842	0.052994	24.0753	0.876811	0.122862	0.043692	82.1794	34.2595
65984 area 1_1 ct 2 (plag)	alt plag	41.2327	0.019262	29.8356	-0.00744	1.63273	0.038002	4.95103	14.7296	1.09909	0.039238	93.5698	6.58376
65984 area 1_1 ct 3 mixture	alt plag	31.8975	0.062976	30.6225	-0.05224	12.0386	0.54682	6.30732	7.6071	0.056417	0.016358	89.1034	18.3459
65984 area 1_1 trav 2 plag	alt plag	36.1888	0.027887	22.8973	0.003355	4.54949	0.064941	18.9136	7.39464	0.792626	0.091268	90.9239	23.4631
65984 area 3 ct 1	alt plag	32.5005	0.072881	14.048	0.016383	19.8672	0.141584	18.5155	0.762719	0.141647	0.061701	86.1281	38.3827
65984 area 3 ct 2	alt plag	31.7193	0.051349	13.3231	0.009049	19.9774	0.155265	18.1995	0.775936	0.124714	0.047066	84.3827	38.1769
65984 area 3 ct 4	alt plag	31.1779	0.022757	15.1161	-0.08223	14.2553	0.16842	22.334	0.424255	0.141715	0.028621	83.5868	36.5893
65984 area 3 ct 5	alt plag	30.6494	0.004318	15.0885	0.001493	21.4324	0.150738	16.8848	0.628282	0.139731	0.059667	85.0393	38.3172
65984 area 3 ct 6	alt plag	31.3426	0.083148	14.546	0.030681	20.9129	0.197753	18.283	0.766852	0.156761	0.055539	86.3752	39.1959
65984 area 3 ct3	alt plag	31.6808	0.041986	15.5226	-0.0234	11.4352	0.214362	24.9849	0.382622	0.146115	0.067494	84.4527	36.4201
65984 area 3 trav 1 ct-clay	alt plag	30.0642	0.038871	17.4746	0.008029	7.60923	0.161896	27.5032	0.229019	0.046781	0.032195	83.168	35.1124
65984 area 3 trav 1 ct-clay	alt plag	31.1242	0.030134	16.0391	-0.04335	7.14941	0.167925	27.2581	0.328666	0.075802	0.042935	82.1729	34.4075
65984 area 3 trav 1 ct-clay	alt plag	29.1929	-0.06635	19.6583	-0.00761	7.6758	0.190598	26.8896	0.201219	0.032329	0.033458	83.8002	34.5654
65984 area 3 trav 1 ct-clay	alt plag	29.2668	0.014731	17.9861	-0.00485	8.09656	0.163867	27.0678	0.25229	0.079923	0.030941	82.9542	35.1644
65984 area 3 trav 1 ct-clay	alt plag	30.3613	0.021075	16.8693	0.003795	8.3041	0.137972	27.5595	0.179397	0.050661	0.051681	83.5388	35.8636
65984 area 3 trav 1 ct-clay	alt plag	29.2493	-0.03488	19.0233	-0.02631	7.8479	0.215857	27.0392	0.225894	0.047756	0.042657	83.6307	34.8871
65984 area 4 ct 1	alt plag	33.7173	0.051152	12.4317	0.024078	7.35975	0.052331	30.3678	0.172348	0.053969	0.037133	84.2676	37.7276
65984 area 4 ct 2	alt plag	33.5551	0.058469	12.6289	0.004249	7.06981	0.081484	29.688	0.156739	0.078834	0.028095	83.3497	36.7578
65984 area 4_2 ct traverse 1	alt plag	30.1374	0.083632	16.1791	-0.02603	8.92797	0.128837	28.0731	0.101547	0.054901	0.036144	83.6966	37.0011
65984 area 4_2 ct traverse 1	alt plag	30.3114	-0.05905	15.7069	0.083124	8.91935	0.085404	27.3687	0.195776	0.082923	0.035381	82.7299	36.288
65984 area 4_2 ct traverse 1	alt plag	30.5057	-0.0324	15.9798	0.002098	9.0273	0.097819	27.5313	0.158891	0.055555	0.032601	83.3587	36.5586
65984 area 4_2 ct traverse 1	alt plag	28.1533	-0.07352	18.02	0.003864	10.3999	0.138362	25.9068	0.165406	0.049917	0.007028	82.7711	36.3067
65984 area 4_2 ct traverse 1	alt plag	28.611	0.011592	20.2013	-0.0164	7.10971	0.107782	26.6455	0.133248	0.067315	0.025946	82.897	33.7552
65984 area 4_2 ct traverse 1	alt plag	26.7734	-0.00524	19.7286	-0.02674	6.93835	0.172948	27.0521	0.147266	0.029641	0.037575	80.8479	33.9904
65984 area 4_2 ct traverse 1	alt plag	25.654	0.006479	21.5283	0.078284	10.2617	0.301792	23.2889	0.212	0.04895	0.019778	81.4002	33.5506
65984 area 5 ct 1 darker	alt plag	29.0384	-0.05418	21.854	-0.00755	4.26231	0.133065	28.5466	0.058815	-0.00301	0.014568	83.843	32.8089
65984 area 5 ct 2 darker	alt plag	28.7803	-0.10804	21.5876	0.005773	4.47226	0.244233	28.3312	0.093958	0.00862	0.03394	83.4498	32.8035
65984 area 5 ct 3 brighter	alt plag	30.4916	-0.05293	17.4701	0.010534	6.5253	0.081686	29.5989	0.067263	0.018745	0.040014	84.2512	36.1242
65984 area 5 ct 4 brighter	alt plag	30.2653	0.032578	16.7589	-0.01473	6.67511	0.114891	29.0257	0.052439	-0.00562	0.020657	82.9252	35.7008
65984 area 5 ct 5 darker	alt plag	27.9626	-0.01722	22.6935	0.06615	6.48811	0.156821	26.7283	0.056912	0.021899	0.009601	84.1667	33.2164
65984 area 5 ct 6 darker	alt plag	28.4349	-0.00169	21.1555	0.022337	6.26523	0.137932	27.6877	0.025708	0.009419	0.02948	83.7665	33.9529
65984 area 5 ct 7 brighter	alt plag	28.7912	0.055099	19.2963	0.000834	8.72707	0.154219	26.6039	0.031612	0.023862	0.013914	83.698	35.331
65984 area 5 ct 8 brighter	alt plag	28.8962	-0.02241	19.6023	0.01378	6.90733	0.156531	27.5971	0.078817	0.03539	0.017516	83.2826	34.5044
65984 area 5 pr 1	alt plag	51.7815	-0.06437	2.88576	0.049465	15.7195	0.140209	2.93856	24.1709	0.221363	0.005732	97.8486	18.6581
65984 area 2 trav 1	calcsil	41.2691	-0.00749	30.8317	0.036471	2.05363	0.007799	1.05487	16.7525	1.24921	0.032928	93.2807	3.1085
65984 area 4 pre 1 euhedral	calcsil	41.9062	0.004862	23.8862	-0.03294	-0.02932	0.009346	0.004535	27.4264	-0.00017	-0.00728	93.1678	-0.024785
65984 area 4 pre 2 vein	calcsil	41.5861	0.089974	23.9005	0.022961	0.014269	0.039762	-0.00047	26.4684	0.071583	0.028796	92.2219	0.013799
65984 area 4 pre 3 wall rock	calcsil	41.1707	0.009527	24.2023	0.011604	0.014636	0.018356	0.135428	26.6094	0.089731	0.026026	92.2877	0.150064
65984 area 4_2 calc sil 1	calcsil	37.6043	-0.02459	33.0295	-0.01962	0.010563	0.032511	0.029611	24.8431	-0.01501	0.013906	95.5043	0.040174
65984 area 4_2 calc sil 2	calcsil	37.0656	0.026503	32.7715	-0.00362	0.109741	0.021315	0.677873	24.593	0.015755	0.022326	95.3	0.787614
65984 area 4_2 calc sil 3	calcsil	37.327	-0.02867	33.3315	-0.01047	0.123968	0.029681	0.300377	24.9118	0.014497	0.008471	96.0082	0.424345
65984 area 4_2 ct traverse 1	calcsil	41.1878	0.16529	24.0002	-0.02421	0.05006	0.046357	0.269293	26.9359	-0.00156	0.020572	92.6497	0.319353
65984 area 4_2 ct traverse 1	calcsil	42.113	0.067667	24.2161	-0.06239	0.009811	0.012022	0.230098	27.0367	0.010283	0.012243	93.6455	0.239909
65984 area 4_2 dark phas 1 ?plag	calcsil	28.4688	-0.00268	48.8439	-0.02707	0.872307	0.02333	0.276327	12.9947	0.373502	0.022361	91.8455	1.14863
65984 area 4_2 dark phas 2 ?plag	calcsil	28.722	0.036639	49.6575	0.010856	0.216408	-0.01963	0.094971	13.2148	0.524993	0.025279	92.4838	0.311379
65984 area 4_2 dark phas 4?plag	calcsil	28.7497	-0.00756	48.9822	-0.01579	0.090529	-0.01967	0.063715	13.4104	0.407007	0.02741	91.6879	0.154244
65984 area 4_2 preh 4	calcsil	42.2692	0.060812	23.4286	0.016227	0.322171	0.029232	0.226529	26.9785	0.022912	0.004555	93.3587	0.5487
65984 area 4_2 preh 5	calcsil	41.5061	0.101453	24.348	0.04042	-0.00013	0.009942	0.06639	27.1212	0.002505	0.006214	93.2021	0.06626
65984 area 5 pr 2	calcsil	41.538	0.06806	24.0831	-0.0166	0.05728	-0.03813	0.010018	26.836	0.086326	0.015755	92.6398	0.067298
65984 area 2 trav 1	chl vein	29.9827	-0.10319	23.0563	0.013643	4.11992	0.422164	27.9599	0.149204	0.043691	0.009852	85.6542	32.0798
65984 area 2 trav 1	chl vein	28.9913	-0.03782	21.8197	-0.01812	4.36287	0.331899	27.4701	0.17244	0.049692	0.020853	83.1629	31.833
65984 area 2 trav 1	chl vein	27.9567	-0.00775	20.4599	0.033364	4.79267	0.342706	27.5842	0.307329	-0.12979	0.023661	81.363	32.3769
65984 area 2 trav 1	chl vein	30.8275	-0.05646	17.1341	0.044601	11.683	0.236078	23.6608	0.367059	0.108055	0.017636	84.0224	35.3438
65984 area 2 trav 1	chl vein	30.8165	0.058411	17.2438	-0.01109	10.1906	0.125356	23.4135	0.274623	0.126032	0.036722	82.2745	33.6041
65984 area 2 trav 1	chl vein	31.1844	0.050385	17.2366	0.015811	12.3023	0.134533	24.7365	0.26699	0.111487	0.056475	86.0955	37.0388
65984 area 3 ct 7 vein	chl vein	33.2407	-0.0209	13.5437	-0.06729	10.5759	0.098542	25.668	0.498983	0.172991	0.047205	83.7578	36.2439
65984 area 3 trav 1 ct-clay	chl vein	32.0327	-0.05662	13.2414	-0.00921	13.1698	0.061665	25.4859	0.292781	0.086299	0.041957	84.3467	38.6557
65984 area 3 trav 1 ct-clay	chl vein	31.7882	0.048451	11.69	0.057347	14.6033	0.091509	23.9134	0.29716	0.074817	0.050709	82.6149	38.5167
65984 area 3 trav 1 ct-clay	chl vein	32.5105	0.094542	11.5412	0.049054	15.2711	0.081271	24.4222	0.308126	0.097791	0.032852	84.4086	39.6933
65984 area 3 trav 1 ct-clay	chl vein	32.1069	-0.00221	12.7272	0.088508	14.0359	0.066457	24.6244	0.28317	0.067325	0.01634	84.014	38.6603
65984 area 3 trav 2	chl vein	33.1917	0.001476	10.9082	-0.01189	14.3317	0.04554	23.871	0.40609	0.069483	0.003711	82.817	38.2027
65984 area 3 trav 2	chl vein	31.7941	0.063456	11.0773	-0.02015	15.6874	0.038478	22.5827	0.310813	0.069067	0.033292	81.6365	38.2701
65984 area 3 trav 2	chl vein	32.0862	-0.00933	11.3182	0.041374	15.9174	0.058471	23.4236	0.396965	0.081135	0.029951	83.344	39.341
65984 area 3 trav 2	chl vein	33.2578	0.058429	10.7902	0.038223	14.2365	0.050426	24.1005	0.439042	0.129416	0.025363	83.1259	38.337
65984 area 3 trav 2	chl vein	35.2632	0.099662	11.3651	0.04387	10.4827	0.102865	23.9878	0.946862	0.167846	0.071219	82.5311	34.4705
65984 area 4clay 1 (ct mainly)	chl vein	31.1162	0.011389	17.0351	0.038859	2.00438	0.164324	32.6142	0.165603	0.081767	0.029798	83.2616	34.6186
65984 area 4clay 2 (ct mainly)	chl vein	34.9019	-0.021	13.7452	0.026621	4.77373	0.078672	29.3677	0.513616	0.210575	0.047701	83.6447	34.1414
65984 area 4clay 3 (ct mainly)	chl vein	34.5802	-0.03749	14.2411	0.021506	4.43512	0.027097	30.6084	0.526505	0.236098	0.050371	84.6889	35.0435
65984 area 5 ct 9 bright vein	chl vein	25.8712	-0.02863	20.1449	0.07165	18.0619	0.664944	19.5959	0.059572	0.013435	0.028953	84.4838	37.6578
65984 area 2 trav 1 cpx	cpx	46.7723	0.631627	2.68741	0.749863	3.39593	0.126699	18.3746	22.3008	0.197535	0.013391	95.2502	21.7705
65984 area 2 trav 1 cpx	cpx	50.2715	0.808523	3.01238	1.20162	3.55091	0.136515	16.5802	22.3989	0.235198	0.016782	98.2125	20.1311
65984 area 2 trav 1 cpx	cpx	52.4946	0.648345	3.24301	1.0376	3.89923	0.12683	17.2078	21.469	0.212919	0.016935	100.356	21.107
65984 area 2 trav 1 cpx	cpx	51.8539	0.7348	2.50863	0.781673	3.32795	0.157585	16.5311	22.785	0.154217	-0.00235	98.8325	19.859
65984 area 1 ol 1	ol	39.7957	-0.02344	0.032946	0.037999	12.1175	0.180987	47.0418	0.08339	0.007738	0.005311	99.2799	59.1593
65984 area 1 ol 2	ol	39.6339	-0.02136	-0.01157	-0.02767	12.0834	0.179619	47.0259	0.024079	-0.00941	-0.00191	98.875	59.1093
65984 area 1_1 trav 2 Plag	plag	43.7113	-0.04009	34.2773	0.073916	0.645926	-0.0023	0.132518	17.8528	1.1993	0.032542	97.8832	0.778444
65984 area 1_1 trav 2 Plag	plag	43.6884	0.01407	34.2044	-0.04385	0.532199	0.008348	0.085237	17.9545	1.23872	0.05047	97.7325	0.617436
65984 area 1_1 trav 2 plag	plag	43.7319	-0.03603	34.0875	0.005499	0.533321	0.004175	0.073397	18.3143	1.27853	0.01266	98.0053	0.606718
65984 area 1_1 trav 2 plag	plag	43.585	0.049453	33.9768	-0.0206	0.511532	-0.01485	0.086684	18.0639	1.31491	-0.00137	97.5515	0.598216
65984 area 1_1 trav 2 Plag	plag	43.7113	-0.04009	34.2773	0.073916	0.132518	-0.0023	0.645926	17.8528	1.1993	0.032542	97.8832	0.778444
65984 area 1_1 trav 2 Plag	plag	43.6884	0.01407	34.2044	-0.04385	0.085237	0.008348	0.532199	17.9545	1.23872	0.05047	97.7325	0.617436
65984 area 1_1 trav 2 plag	plag	43.7319	-0.03603	34.0875	0.005499	0.073397	0.004175	0.533321	18.3143	1.27853	0.01266	98.0053	0.606718
65984 area 1_1 trav 2 plag	plag	43.585	0.049453	33.9768	-0.0206	0.086684	-0.01485	0.511532	18.0639	1.31491	-0.00137	97.5515	0.598216
