# Supplementary material for: No significant boron in the hydrated mantle of most subducting slabs
Source: Nat Commun. 2018 Nov 2;9:4602. doi: 10.1038/s41467-018-07064-6 (PMC6214984; doi:10.1038/s41467-018-07064-6)
Supplement: Supplementary file 5 — Supplementary Data 2 [file 41467_2018_7064_MOESM5_ESM.xlsx]

## Sheet: Table for paper
Supplementary database 2: SiO2 values are assigned using probe data - see methods. For analysis points see Supplementary Fig. 3
Spot ID	mineral'	SiO2	Al2O3	FeO	MgO	CaO	Na2O	K2O		Li	B	Sr	Ba
III g1	olivine	40.9222	0.0109622	11.3054	43.8301	0.0417439	0.00306533	0.00118292		2.03186	bd	bd	bd
III c3	clinopyroxene	54.8956	4.42419	4.64287	19.3599	20.6463	0.663836	0.0433231		7.03812	10.3297	15.3414	1.53501
III c4	clinopyroxene	54.8956	4.08013	4.22729	18.5064	24.0308	0.493466	0.00248524		5.18548	bd	8.05709	2.48739
III a3	calcsilicate mixture	42.9184	31.674	0.257542	0.0399112	27.041	0.29928	0.12266		7.89624	24.1362	39.7272	bd
III a4	calcsilicate mixture	42.9184	31.771	0.298987	0.178414	27.3276	0.207839	0.0891055		3.67556	26.6866	33.2032	bd
III a5	calcsilicate mixture	42.9184	36.3671	0.293245	0.328389	25.4751	0.643566	0.685994		8.64158	38.2015	98.8931	bd
III b1	calcsilicate mixture	42.9184	31.8721	0.290019	0.270499	26.651	0.27343	0.135311		6.3253	28.0095	38.8956	bd
III e4	calcsilicate mixture	35.9317	25.8133	0.322498	0.986906	13.7213	1.62868	0.885376		8.80432	11.5216	117.037	bd
III e5	calcsilicate mixture	42.9184	28.361	0.140933	0.834293	24.6754	0.855523	0.221144		bd	23.7081	46.674	1.68716
III e6	calcsilicate mixture	34.9336	24.8324	0.235519	0.265242	12.2868	1.79196	1.3945		bd	9.62965	115.649	bd
III f1	calcsilicate mixture	30.9412	25.5872	2.61563	14.1493	6.16525	0.997715	0.0640823		148.536	bd	63.804	bd
III f2	calcsilicate mixture	27.9469	22.4278	3.79044	17.0712	2.98803	0.552367	0.04		138.466	bd	42.5118	bd
III f3	calcsilicate mixture	31.9393	11.5675	4.81902	12.74	8.66822	0.48428	0.0314239		28.5149	9.57823	26.9598	19.1566
III h2	calcsilicate mixture	42.9184	31.5235	0.179205	0.112616	28.4531	0.517058	0.636306		bd	39.3577	82.3777	115.978
III h3	calcsilicate mixture	41.9203	37.7465	0.294999	0.171479	23.163	0.958729	1.91603		10.573	25.9164	284.517	74.4866
III h4	calcsilicate mixture	39.9241	33.0407	0.239385	0.122064	19.8679	1.38866	1.75211		8.66792	23.9488	214.78	49.8061
III h5	calcsilicate mixture	42.9184	32.5793	0.685194	2.15176	25.0075	0.587807	0.714069		24.4025	30.9398	129.587	17.5759
III h6	calcsilicate mixture	39.9241	29.9403	0.538251	3.50927	20.8875	0.948066	0.717562		27.5909	15.1624	96.1609	36.5374
II b1	chlorite mixture	32.0819	10.7665	9.63866	21.4343	0.616947	0.747974	0.120686		18.5635	12.7196	36.3726	3.70254
II b6	chlorite mixture	37.4288	12.9138	11.8041	26.0963	0.68715	0.860371	0.158484		20.8526	26.2397	43.618	24.4178
II d3	chlorite mixture	37.4288	18.3652	8.56629	31.292	0.279859	0.338476	0.074717		3.94148	14.077	13.6797	1.54807
II d4	chlorite mixture	37.4288	17.3767	8.29106	30.2182	0.851584	0.318881	0.0703455		6.19482	12.2563	13.7742	bd
III b2	chlorite mixture	28.945	16.8185	18.061	16.7384	0.462125	0.41575	0.066246		83.4926	19.5435	21.0603	bd
III b3	chlorite mixture	30.9412	17.8717	9.26564	23.4907	0.801257	0.569402	0.0916714		55.7273	bd	15.7896	bd
III b4	chlorite mixture	30.9412	17.3606	8.94909	24.1734	0.314938	0.589789	0.0856305		48.0576	bd	13.4294	bd
III b5	chlorite mixture	30.9412	17.4586	20.9928	16.1658	0.55225	0.42532	0.0683496		90.9571	23.3199	26.0302	bd
III c1	chlorite mixture	30.9412	17.6812	6.66041	24.4175	0.168671	0.816146	0.127233		111.965	bd	8.07386	1.49585
III c2	chlorite mixture	28.945	17.9541	7.03151	19.6634	3.74422	0.512201	0.0788572		93.1404	bd	6.99219	4.27611
III d5	chlorite mixture	34.9336	12.4779	11.6176	23.5716	0.514169	0.689229	0.122284		21.2585	14.4601	29.4527	6.11057
III d6	chlorite mixture	34.9336	12.9035	12.2408	22.2025	0.55043	0.823204	0.155936		19.8168	16.4771	30.4629	4.50833
III e1	chlorite mixture	28.945	18.4277	6.40208	23.8678	0.199924	0.439961	0.0678461		126.239	bd	9.29772	4.23337
III e2	chlorite mixture	28.945	16.9911	10.2182	21.6539	0.274928	0.448614	0.0609572		83.0844	bd	13.5424	3.62857
III e3	chlorite mixture	28.945	18.442	5.98613	24.2923	0.202558	0.515171	0.0785911		116.69	bd	9.12437	8.41787
III j1	chlorite mixture	24.9526	19.5324	4.10334	23.6795	0.0346652	0.045453	0.016442		4.65003	bd	1.63693	5.39876
III j2	chlorite mixture	34.9336	14.5862	6.39898	28.8671	2.36301	0.092821	0.0260023		12.9478	4.63718	3.09549	5.60541
III j3	chlorite mixture	34.9336	15.6228	6.57792	31.0882	0.237738	0.109549	0.0271626		14.84	6.39128	3.64487	5.13026
III l1	chlorite mixture	34.9336	18.1256	8.00589	28.6405	0.224314	0.326859	0.0723612		bd	bd	12.9492	4.92922
III l2	chlorite mixture	34.9336	17.574	7.7917	28.1225	0.210031	0.321083	0.070805		3.31971	12.4974	12.166	4.16994
III l3	chlorite mixture	34.9336	17.1998	7.74496	27.7193	0.206541	0.31957	0.0709381		2.82357	14.7793	12.2203	6.06191
III l4	chlorite mixture	34.9336	17.2322	7.73874	27.8597	0.200981	0.312953	0.0693547		3.45174	14.9492	11.8809	2.84661
III l5	chlorite mixture	34.9336	16.7363	7.70255	27.6026	0.422648	0.295409	0.0661072		3.34674	11.9987	11.9081	3.20282
III l6	chlorite mixture	34.9336	17.08	7.70319	27.802	0.227295	0.295494	0.0670573		4.19243	13.0474	12.1868	4.53555
II a1	chlorite-talc mixture	50.9032	5.08118	5.35789	25.8904	1.02497	0.368996	0.069058		11.8411	18.5566	38.7408	0.342528
II a2	chlorite-talc mixture	50.9032	5.30748	5.59745	28.0467	0.47717	0.335567	0.0638665		12.5512	18.0967	37.6666	bd
II a3	chlorite-talc mixture	45.9127	7.79394	7.14429	26.6596	0.504829	0.300515	0.0556576		15.7044	13.7666	32.7529	bd
II a4	serpentine mixture	47.9089	2.65023	4.81696	42.5427	0.383863	0.187022	0.0248919		5.38029	46.637	23.9585	1.27666
II a5	serpentine mixture	54.8956	7.0812	8.80141	46.4655	0.488231	0.400732	0.0529091		8.78921	90.0253	28.8841	1.98353
II b2	serpentine mixture	50.9032	4.17405	6.04194	45.3343	0.31459	0.221407	0.0328519		6.45099	60.4427	18.6595	2.59266
II b3	serpentine mixture	57.8899	9.33995	10.9096	49.2078	0.609628	0.555141	0.0913107		14.8544	114.982	32.4952	bd
II b4	serpentine mixture	49.9051	3.60422	5.08212	45.9006	0.454889	0.301782	0.0401984		8.47049	126.729	25.1593	1.20261
II b5	serpentine mixture	53.8975	6.4846	7.39588	47.1244	0.569062	0.440515	0.0812101		14.5677	76.3922	36.171	1.85734
II c1	serpentine mixture	49.9051	3.6542	5.47264	44.2978	0.450767	0.267264	0.0474079		9.44051	120.87	24.8228	bd
II c2	serpentine mixture	49.9051	3.6102	5.55609	44.9106	0.493367	0.263938	0.0515994		8.64023	148.696	31.0306	bd
II d1	serpentine mixture	37.4288	20.5207	10.3169	33.1995	0.122318	0.195493	0.0460443		6.48277	0	7.5857	bd
II d2	serpentine mixture	37.4288	17.8358	9.31166	32.4409	0.155983	0.263446	0.0538676		7.3417	13.6627	10.1798	bd
III d1	serpentine mixture	53.8975	6.32153	7.15133	47.0835	0.552861	0.459784	0.0811824		9.294	86.9189	31.0544	1.01915
III d2	serpentine mixture	53.8975	6.29942	7.47617	46.137	0.505438	0.417535	0.076857		11.473	68.4883	29.8671	bd
III d3	serpentine mixture	51.9013	4.76126	6.0046	44.5755	0.505235	0.343605	0.0672898		7.08909	66.6027	31.9913	1.78784
III d4	serpentine mixture	54.8956	7.27181	8.15372	46.5177	0.541196	0.453637	0.0745371		12.2419	125.47	28.7595	bd
III f4	serpentine mixture	45.9127	1.49679	7.10284	39.1992	0.200498	0.192262	0.0413617		3.70244	143.212	4.76095	bd
III f5	serpentine mixture	47.9089	2.53411	10.1404	38.7938	0.216762	0.290803	0.0595969		8.66004	122.489	6.41392	bd
III f6	serpentine mixture	44.9146	0.823571	6.14163	39.6681	0.133685	0.14076	0.0291878		1.84114	132.9	3.42295	bd
III f7	serpentine mixture	43.9165	0.560461	5.56745	38.4932	0.103533	0.138199	0.0354383		1.78924	104.07	2.52207	bd
III g2	serpentine mixture	42.9184	0.0406191	5.44985	40.3443	0.0477556	0.0412098	0.010221		2.2266	58.4087	0.699465	1.96841
III g3	serpentine mixture	47.9089	2.45656	16.3104	26.4708	0.281738	1.34825	0.458111		5.44764	108.117	18.603	bd
III g4	serpentine mixture	45.9127	1.52022	11.2317	31.8893	0.171375	0.795435	0.256878		5.51986	96.1769	13.6486	bd
III g5	serpentine mixture	28.945	0.454351	3.78277	24.3929	0.0616622	0.196371	0.0748295		1.45788	57.539	3.51496	1.56506
III g6	serpentine mixture	28.945	0.675546	5.48701	23.7659	0.055303	0.181406	0.0674955		2.86847	35.8075	3.31471	bd
III h1	chlorite vein	29.9431	27.055	8.55597	27.4704	0.0738018	0.0639884	0.0288973		35.4492	bd	1.51154	2.82717
III a1	chlorite vein	28.945	10.606	11.0272	19.2129	0.321432	0.111934	0.0248208		7.6683	bd	17.096	bd
III a2	chlorite vein	28.945	11.4864	12.5457	20.4064	0.261148	0.108245	0.0188833		7.74756	bd	11.7889	bd
III i1	chlorite vein	31.9393	17.9362	3.79255	27.605	0.334549	0.390731	0.0737875		82.3333	6.7707	11.3204	1.97092
III i2	chlorite vein	31.9393	19.5688	3.30595	29.2081	0.20933	0.311347	0.0597099		106.884	bd	8.2289	4.31708
III j4	clinopyroxene vein	54.8956	3.41126	3.32508	19.0405	23.5284	0.237166	0.0105864		2.40073	5.94042	5.44955	6.47318
III j5	clinopyroxene vein	54.8956	3.30287	2.47446	17.2471	25.5621	0.399892	0.00653959		bd	7.01762	4.62494	8.15398
III j6	clinopyroxene vein	54.8956	4.15242	2.71029	15.5233	25.7663	0.632157	0.0018823		bd	7.94085	2.38345	9.03733
III j7	clinopyroxene vein	54.8956	4.38155	2.8026	16.0229	25.6216	0.59244	0.00522003		bd	8.05087	4.31055	bd
III k1	clinopyroxene vein	54.8956	4.64717	3.77235	15.5583	25.6821	0.473908	0.00335172		bd	bd	3.09392	bd
III k2	clinopyroxene vein	54.8956	3.88744	3.48586	16.6353	25.0781	0.394889	0.00871575		bd	bd	4.62762	1.72211
III k3	clinopyroxene vein	31.9393	15.3404	6.50961	25.7231	1.70535	0.11883	0.0363176		6.05507	9.36156	7.38507	2.63891
III k4	clinopyroxene vein	54.8956	8.18653	5.56036	22.431	20.2586	0.239854	0.020627		bd	bd	7.09341	46.7096
III k5	clinopyroxene vein	31.9393	16.0495	6.85656	27.2835	0.310729	0.121395	0.0383009		8.10594	11.799	6.99248	5.57817
III k6	clinopyroxene vein	54.8956	4.18884	4.13968	18.231	23.3114	0.279226	0.00938474		bd	6.09156	5.26855	11.5745
III k7	clinopyroxene vein	31.9393	15.3976	6.78389	26.9801	0.280862	0.122618	0.0384938		7.37203	8.83835	6.41963	10.687
	Data on standards used										B	RSD
	Lipari Obsidian LP-6 (Gonfiantini et al.)72										210
	Lipari Obsidian LP-6 (II)										205	0.021
	Lipari Obsidian LP-6 (III)										204	0.017
	Serpentine "Geiss" (Pabst)71										7.2
	Serpentine "Geiss" (II)										7.6	0.12
	Serpentine "Geiss" (III)										7.1	0.11
	Serpentine "21826" (Pabst)71										16.9
	Serpentine "21826" (III)										25.5	0.05
	Amphibole "21805" (Pabst)71										11.7
	Amphibole "21805" (II)										12.4	0.17
